# Supplementary material for: Mapping susceptibility to air pollution and its association with birth defects: a tool for public health intervention
Source: Eur J Public Health. 2025 Jun 11;35(5):947–53. doi: 10.1093/eurpub/ckaf077 (PMC12529273; doi:10.1093/eurpub/ckaf077)
Supplement: ckaf077_Supplementary_Data [file ckaf077_supplementary_data.zip]

Archive with 3 entries (2 files):
- ckaf077_Supplementary_Data/
- ckaf077_Supplementary_Data/ejph-2024-07-om-0506-File006.docx
- ckaf077_Supplementary_Data/ejph-2024-07-om-0506-File007.docx
